# Supplementary material for: Novel Vulgarin Derivatives: Chemical Transformation, In Silico and In Vitro Studies
Source: Molecules. 2023 Apr 13;28(8):3421. doi: 10.3390/molecules28083421 (PMC10143240; doi:10.3390/molecules28083421)
Supplement: Supplementary file 1 [file molecules-28-03421-s001.zip]

Archive with 1 entries (1 files):
- molecules-2317356-supplementary.pdf
